# Supplementary material for: Pulicaria dysenterica (L.) Bernh.—Rightfully Earned Name? Identification and Biological Activity of New 3-Methoxycuminyl Esters from P. dysenterica Essential Oil
Source: Plants (Basel). 2022 Dec 1;11(23):3340. doi: 10.3390/plants11233340 (PMC9739903; doi:10.3390/plants11233340)
Supplement: Supplementary file 1 [file plants-11-03340-s001.zip]

Archive with 1 entries (1 files):
- plants-2048338-supplementary.pdf
